# Supplementary material for: Climate links leaf shape variation and functional strategies in quinoa’s wild ancestor
Source: AoB Plants. 2025 Sep 5;17(5):plaf049. doi: 10.1093/aobpla/plaf049 (PMC12461569; doi:10.1093/aobpla/plaf049)
Supplement: plaf049_Supplementary_Data [file plaf049_supplementary_data.zip]

Archive with 5 entries (5 files):
- Supporting_Information_Table_S2.xlsx
- Supporting_Information_Table_S3.xlsx
- Supporting_Information_Table_S4.xlsx
- Supporting_Information_Rodriguez_dataset.xlsx
- Supporting_Information_Table_S1.xlsx
