# Supplementary material for: Climate links leaf shape variation and functional strategies in quinoa’s wild ancestor
Source: AoB Plants. 2025 Sep 5;17(5):plaf049. doi: 10.1093/aobpla/plaf049 (PMC12461569; doi:10.1093/aobpla/plaf049)
Supplement: plaf049_Supplementary_Data [file plaf049_supplementary_data.zip › Supporting_Information_Table_S2.xlsx]

## Sheet: Hoja1
Table S2. Initial and post-treatment germination rates (mean ± standard deviation) for the 11 C. hircinum populations, based on the Curti et al. (2002) protocol and evaluated herein.
Population	Initial	After treatment
P01	0.28 ± 0.03	0.73 ± 0.09
P02	0.23 ± 0.04	0.68 ± 0.1
P03	0.25 ± 0.06	0.72 ± 0.11
P04	0.23 ± 0.11	0.71 ± 0.11
P05	0.22 ± 0.04	0.69 ± 0.08
P06	0.25 ± 0.09	0.7 ± 0.04
P07	0.21 ± 0.11	0.75 ± 0.08
P08	0.13 ± 0.08	0.71 ± 0.04
P09	0.21 ± 0.11	0.67 ± 0.07
P10	0.27 ± 0.06	0.66 ± 0.07
P11	0.19 ± 0.10	0.76 ± 0.11
