# Supplementary material for: Climate links leaf shape variation and functional strategies in quinoa’s wild ancestor
Source: AoB Plants. 2025 Sep 5;17(5):plaf049. doi: 10.1093/aobpla/plaf049 (PMC12461569; doi:10.1093/aobpla/plaf049)
Supplement: plaf049_Supplementary_Data [file plaf049_supplementary_data.zip › Supporting_Information_Table_S3.xlsx]

## Sheet: Hoja1
Table S3. Results of all models (Full and Reduced) with Type II MANOVA Tests (Pillai test statistic) according to Multivariate Multiple Regression (MMR) analysis.
Significant variable predictors are indicated in bold. Variable abbreviations are: MST (Mean Summer Temperature), ASP (Accumulated Summer Precipitation), AR (Aspect Ratio).
Full Model:
Reduced Model:
Predictors	test stat		approx F		Pr(>F)
	Full Model	Reduced Model	Full Model	Reduced Model	Full Model	Reduced Model
Altitude	0.17		1.23		0.31378
MST	0.21	0.12	5.25	0.97	0.00056	0.457518
ASP	0.12		0.8		0.57676
Circularity	0.25		1.38		0.24875
AR	0.19	0.42	2	5.27	0.03505	0.0003667
Solidity	0.47		1.59		0.17894
Ldk_PC1	0.16		1.11		0.37376
Ldk_PC2	0.52	0.47	6.61	6.44	9e-05	6.31e-05
EFD_PC1	0.17		1.25		0.30538
EFD_PC2	0.24		1.86		0.11435
EFD_PC3	0.19		1.43		0.22884
Results of the best selected model (Reduced) for each response variable according to Multiple Linear Regression (MLR) analysis. Significant variable predictors are indicated in bold.
Response variable: Leaf Dry Weight (LDW)
Predictors	Estimate	Std. Error	t value	Pr(>|t|)
(Intercept)	48.4988	10.3527	4.685	2.26e-05
MST	0.5741	0.5701	1.007	0.318857
AR	-16.7704	4.0331	-4.158	0.000129
Ldk_PC2	2.6664	1.4	1.905	0.062716
Response variable: Leaf Area (LA)
Predictors	Estimate	Std. Error	t value	Pr(>|t|)
(Intercept)	0.775087	0.144056	5.38	2.07e-06
MST	0.008695	0.007932	1.096	0.278351
AR	-0.292137	0.05612	-5.206	3.81e-06
Ldk_PC2	0.081119	0.01948	4.164	0.000126
Response variable: Leaf Mass Area (LMA)
Predictors	Estimate	Std. Error	t value	Pr(>|t|)
(Intercept)	65.7687	16.6738	3.944	0.000255
MST	-0.4946	0.9181	-0.539	0.592525
AR	9.4895	6.4955	1.461	0.15042
Ldk_PC2	-7.6319	2.2548	-3.385	0.00141
Response variable: Stomatal conductance (gs)
Predictors	Estimate	Std. Error	t value	Pr(>|t|)
(Intercept)	0.835633	0.143735	5.814	4.53e-07
MST	-0.01162	0.007915	-1.468	0.1484
AR	0.101762	0.055994	1.817	0.0753
Ldk_PC2	-0.039294	0.019437	-2.022	0.0427
Response variable: Leaf Temperature (LTP)
Predictors	Estimate	Std. Error	t value	Pr(>|t|)
(Intercept)	48.4988	10.3527	4.685	2.26e-05
MST	0.5741	0.5701	1.007	0.318857
AR	-16.7704	4.0331	-4.158	0.000129
Ldk_PC2	2.6664	1.4	1.905	0.042716
Response variable: Chlorophyll content (CHL)
Predictors	Estimate	Std. Error	t value	Pr(>|t|)
(Intercept)	0.431343	0.168466	2.56	0.0136
MST	0.00272	0.009276	0.293	0.7706
AR	0.0254	0.065629	0.387	0.7004
Ldk_PC2	0.015797	0.022781	0.693	0.4913
