# Supplementary material for: Climate links leaf shape variation and functional strategies in quinoa’s wild ancestor
Source: AoB Plants. 2025 Sep 5;17(5):plaf049. doi: 10.1093/aobpla/plaf049 (PMC12461569; doi:10.1093/aobpla/plaf049)
Supplement: plaf049_Supplementary_Data [file plaf049_supplementary_data.zip › Supporting_Information_Table_S4.xlsx]

## Sheet: Hoja1
Table S4. Redundancy analysis (RDA) results showing the significance of the simplified reduced Multivariate Multiple Regression model,
associated climate factors such as Mean Summer Temperature (MST) and shape descriptors, and retained axes.
	MS	F-value	P-value
Model	1.27	4.37	0.001
MST	0.06	0.58	0.71
Aspect ratio	0.57	4.94	0.001
Ldk_PC2	0.73	7.59	0.001
RDA1	0.99	10.32	0.001
RDA2	0.25	2.58	0.08
RDA3	0.02	0.19	0.96
Residual	4.73
