# Supplementary material for: Climate links leaf shape variation and functional strategies in quinoa’s wild ancestor
Source: AoB Plants. 2025 Sep 5;17(5):plaf049. doi: 10.1093/aobpla/plaf049 (PMC12461569; doi:10.1093/aobpla/plaf049)
Supplement: plaf049_Supplementary_Data [file plaf049_supplementary_data.zip › Supporting_Information_Rodriguez_dataset.xlsx]

## Sheet: Dataset
Population	Leaf_Sample	LDW	LA	LMA	gs	LTP	CHL	Altitude	MST	ASP	Circ	AR	Solidity	Ldk_PC1	Ldk_PC2	EFD_PC1	EFD_PC2	EFD_PC3
P01	1	44.9	0.5327	84.2876	0.748	21.3	0.5585	3119	14.4333	113	0.341	1.412	0.862	0.97103	0.902649	0.00856446	0.0670296	-0.0103975
P01	2	30.2	0.2885	104.679	1.058	21.7	0.6043	3119	14.4333	113	0.239	1.645	0.747	-0.347506	-1.18208	0.0353124	0.020795	-0.0278776
P01	3	39.4	0.5896	66.825	0.8595	22.9	0.5113	3119	14.4333	113	0.414	1.15	0.846	1.75714	-0.774949	-0.0360106	0.134446	0.0167093
P02	1	36.9	0.4241	87.0078	0.897	29.3	0.521	792	22.8667	416	0.306	1.598	0.812	0.189681	-0.347029	0.0258342	0.0401393	0.0135057
P02	2	18.2	0.2945	61.7997	0.7947	40.3	0.5528	792	22.8667	416	0.254	1.754	0.678	-0.855838	-0.871664	0.0760231	0.0264535	-0.0335881
P02	3	25.1	0.3207	78.2663	0.5589	40.9	0.711	792	22.8667	416	0.3	2.055	0.708	-1.25875	1.21489	0.0680922	-0.00955048	-0.0294166
P03	1	29	0.4719	61.4537	0.4858	32.3	0.3466	2477	17.1667	112	0.322	1.73	0.809	0.0636571	0.642075	0.0200863	-0.00534586	0.00446714
P03	2	43.3	0.8825	49.0652	0.5612	29.9	0.5601	2477	17.1667	112	0.089	1.064	0.525	1.81099	0.682693	-0.125387	0.0125345	-0.0207675
P03	3	20.8	0.2669	77.9318	0.8571	24.2	0.5809	2477	17.1667	112	0.296	2.27	0.81	-1.69184	0.0444298	0.064421	-0.0334128	0.0200121
P03	4	58.9	0.6727	87.5576	0.6476	31	0.599	2477	17.1667	112	0.2	1.189	0.835	1.49704	0.795403	-0.103136	-0.00371932	-0.0146096
P03	5	24.9	0.4721	52.7431	0.8683	55	0.8994	2477	17.1667	112	0.408	1.717	0.801	-0.300993	0.972076	-0.0218533	-0.0676095	-0.0134127
P03	6	30.7	0.2723	112.743	0.9239	24.1	0.5246	2477	17.1667	112	0.36	1.507	0.801	0.162737	-1.13146	-0.0456583	-0.0565307	-0.0411672
P03	7	27.1	0.3288	82.4209	0.7618	35.6	0.4982	2477	17.1667	112	0.37	1.927	0.794	-0.900544	-0.0962423	0.0443588	-0.0148071	-0.0181119
P03	8	26.5	0.3894	68.0534	1.1789	26	0.8205	1977	17.1667	112	0.314	1.597	0.783	0.0772245	-0.740717	0.000899966	-0.00956725	-0.0375125
P04	1	36	0.5079	70.8801	0.6698	20.6	0.6825	1977	19.5	96	0.444	1.457	0.841	0.765214	-0.837957	-0.0359214	-5.89e-05	0.00202326
P04	2	24.1	0.3371	71.4921	0.596	31.9	0.321	1977	19.5	96	0.263	1.645	0.756	-0.36405	-0.510641	0.00885466	0.00401952	-0.0247801
P04	3	21.9	0.3923	55.8246	0.6488	26.6	0.5052	1977	19.5	96	0.271	1.771	0.795	-0.975099	-1.12623	-0.00717671	-0.0656067	-0.016199
P04	4	34.8	0.3748	92.8495	1.0591	20.7	0.5184	1977	19.5	96	0.263	1.438	0.827	0.316584	-1.96782	0.0403706	0.0610309	0.0023115
P04	5	32.1	0.3474	92.4007	0.8564	23.2	0.5237	1977	19.5	96	0.369	1.295	0.801	0.303883	-1.90222	0.00382571	0.0472244	-0.0149262
P04	6	23.3	0.2654	87.792	0.7683	27.2	0.376	1766	19.5	96	0.269	2.053	0.804	-1.57934	-0.848886	0.0633627	-0.0257884	-0.0139033
P05	1	62.6	0.77	81.2987	0.7386	38	0.5166	1766	20.3667	105	0.181	1.454	0.881	0.624431	0.649463	-0.0332887	0.00857892	0.0311497
P05	2	55.5	0.6825	81.3187	0.775	36.2	0.5407	1766	20.3667	105	0.404	1.06	0.84	2.06723	0.651733	-0.103992	0.0631471	-0.0196282
P05	3	42.2	0.705	59.8582	0.6059	23.4	0.4488	1766	20.3667	105	0.531	1.39	0.882	1.03488	0.70284	-0.0493831	0.0133077	0.0438206
P05	4	41.7	0.626	66.6134	0.692	21.4	0.3245	1766	20.3667	105	0.486	1.258	0.888	0.811232	-2.04302	-0.0527497	0.0438431	0.00730962
P05	5	24.6	0.3761	65.4081	0.5957	36.4	0.5496	1766	20.3667	105	0.232	1.574	0.86	0.171553	1.5999	-0.0127568	-0.0180587	0.0648377
P05	6	43	0.8461	50.8214	0.8332	29.2	0.4516	1688	20.3667	105	0.395	1.845	0.874	-0.525738	0.529572	0.0492949	-0.00568547	0.0279844
P06	1	20.9	0.3913	53.4117	0.888	35.4	0.3908	1688	20.9667	108	0.139	1.484	0.783	0.428637	-0.495495	-0.0109472	0.0100573	-0.0213092
P06	2	25.7	0.52	49.4231	0.8043	27.6	0.4087	1688	20.9667	108	0.338	1.424	0.813	0.374488	-1.50829	-0.0127169	0.0266409	-0.014849
P06	3	37.9	0.6205	61.0798	0.6486	32.3	0.3007	1688	20.9667	108	0.257	1.264	0.78	1.1637	-0.530245	-0.0211649	0.0552711	-0.0262063
P07	1	20.5	0.29	70.6897	0.8684	27.6	0.4534	806	23.3667	345	0.21	2.381	0.76	-1.48017	0.902543	0.101719	0.00878892	0.00899363
P07	2	18.2	0.2628	69.2542	0.744	32.3	0.3971	806	23.3667	345	0.307	2.08	0.799	-1.47907	-0.525986	0.0381883	-0.0525323	0.0102135
P07	3	45.6	0.748	60.9626	0.9218	31.8	0.4754	806	23.3667	345	0.429	1.511	0.887	0.361787	1.03449	-0.0150869	-0.0221051	-0.0012997
P07	4	22.8	0.3301	69.07	0.9561	32.9	0.5577	806	23.3667	345	0.324	3.427	0.832	-3.25159	2.0281	0.0998388	-0.0909264	0.0175919
P07	5	28.1	0.3926	71.5741	0.8165	28.2	0.4498	806	23.3667	345	0.204	2.072	0.911	-0.923322	0.205446	0.03962	-0.0271593	0.025227
P08	1	34.3	0.3058	112.165	0.7492	27.4	0.4956	1158	21.7	271	0.289	1.739	0.796	-0.581782	-1.09999	-0.00390131	-0.049823	0.00181696
P08	2	32.4	0.3117	103.946	0.5915	23.5	0.445	1158	21.7	271	0.248	1.834	0.807	-0.720766	-0.462094	0.00483334	-0.0413979	0.0126001
P08	3	9.8	0.2074	47.2517	1.0096	32.2	0.6502	1158	21.7	271	0.411	1.676	0.796	-0.53748	0.37374	0.0384418	-0.000764354	0.0126977
P09	1	18.5	0.1867	99.0894	0.7382	33.3	0.4596	1738	20.7333	102	0.461	1.706	0.855	-0.0528233	-1.13294	0.0423381	0.035084	0.0333174
P09	2	24	0.3735	64.257	0.755	24.7	0.7054	1738	20.7333	102	0.242	1.647	0.862	0.199837	0.253849	-0.066447	-0.0699239	0.00967788
P09	3	37.1	0.7687	48.2633	0.6431	31.5	0.5945	1738	20.7333	102	0.32	1.351	0.795	1.3237	1.12556	-0.0843861	-0.0298748	0.000832001
P09	4	30.8	0.4587	67.1463	0.7615	36.2	0.6277	1738	20.7333	102	0.396	1.811	0.872	-0.19756	1.88502	0.0453011	0.0251305	0.0176618
P09	5	34.2	0.5457	62.6718	0.7458	33.6	0.5246	1738	20.7333	102	0.412	1.605	0.807	-0.0532836	-0.253358	0.00236589	0.0206166	0.00119429
P09	6	21	0.3259	64.4369	0.7402	35.3	0.3198	1738	20.7333	102	0.371	1.861	0.825	-0.698654	-0.921613	0.0119057	-0.0324836	0.00820566
P10	1	38.3	0.659	58.1184	0.7975	40.9	0.4441	2898	16	121	0.139	1.495	0.777	0.353422	0.703792	-0.0277025	-0.00193041	-0.0395796
P10	2	35.9	0.7701	46.6173	0.6193	31.1	0.4623	2898	16	121	0.48	1.708	0.891	-0.191912	1.42309	0.0317592	0.0104769	0.0220311
P10	3	19.8	0.3171	62.4409	0.6949	39.7	0.2994	2898	16	121	0.383	1.394	0.899	0.883214	1.01571	0.0525404	0.122942	0.0372684
P10	4	25.1	0.4055	61.8989	0.8185	34.4	0.4382	2898	16	121	0.402	1.618	0.872	-0.0207622	-0.381275	-0.0231285	-0.0281883	0.0357532
P10	5	32.3	0.4717	68.4757	0.8256	35.9	0.3718	2898	16	121	0.346	1.428	0.869	0.79259	0.900357	-0.0631097	0.00484965	0.00734716
P10	6	22	0.4658	47.2306	0.8777	30.2	0.4841	2898	16	121	0.597	1.381	0.936	0.745265	1.02945	-0.0836605	-0.0294824	0.0184683
P10	7	32.8	0.4327	75.8031	0.9352	29.1	0.376	2898	16	121	0.463	1.437	0.929	0.805663	0.174931	-0.0608156	-0.0480283	0.0551126
P11	1	32.2	0.3827	84.139	0.6191	30	0.9773	1633	21.1333	115	0.152	1.974	0.666	-1.02848	-0.378912	0.0319212	-0.0586716	-0.0419327
P11	2	44.9	0.5554	80.8426	0.7469	37	0.7543	1633	21.1333	115	0.304	1.491	0.746	0.298461	0.0991171	-0.0067964	0.0018923	-0.0423942
P11	3	55.4	0.6004	92.2718	0.8195	39.8	0.9805	1633	21.1333	115	0.243	1.721	0.699	-0.337924	-0.471805	0.0571028	0.0347335	-0.0462727

## Sheet: Variables_description
Variable Abbreviation	Details
LDW:	Leaf Dry Weight
LA:	Leaf Area
LMA:	Leaf Mass per unit Area
gs:	Stomatal conductance
LTP:	Leaf Temperature
CHL:	Chlorophyll content
Altitude
MST:	Mean Summer Temperature (Dec to Mar)
ASP:	Acummulated Summer Precipitation (Dec to Mar)
Circ:	Circularity
AR:	Aspect Ratio
Solidity
Ldk_PC1:	Landmark Principal Component 1
Ldk_PC2:	Landmark Principal Component 2
EFD_PC1:	Elliptical Fourier Descriptor Principal Component 1
EFD_PC2:	Elliptical Fourier Descriptor Principal Component 2
EFD_PC3:	Elliptical Fourier Descriptor Principal Component 3
