# Supplementary material for: Climate links leaf shape variation and functional strategies in quinoa’s wild ancestor
Source: AoB Plants. 2025 Sep 5;17(5):plaf049. doi: 10.1093/aobpla/plaf049 (PMC12461569; doi:10.1093/aobpla/plaf049)
Supplement: plaf049_Supplementary_Data [file plaf049_supplementary_data.zip › Supporting_Information_Table_S1.xlsx]

## Sheet: Hoja1
Table S1. Geographic location, altitude, ecoregion and number of leaves evaluated (NLE) for 11 populations of Chenopodium hircinum
Population	Locality	Latitude	Longitude	Altitude (masl)	Ecoregion	NLE
P01	San Roque	23.26	65.36	2898	High Monte	7
P02	Santa Rosa de Tastil	24.45	65.95	3119	Central Andean Puna	3
P03	Los Lapachos	24.48	65.07	806	Dry Chaco	5
P04	Cachi	25.1	66.19	2477	High Monte	8
P05	Ampascachi	25.36	65.53	1158	Dry Chaco	3
P06	Angostura	25.51	66.23	1977	High Monte	6
P07	Payogastilla	25.7	66.01	1766	High Monte	6
P08	Las Viñas	25.79	65.96	1738	High Monte	6
P09	Las Viñas	25.8	65.96	1688	High Monte	3
P10	Rosario de la Frontera	25.81	64.98	792	Dry Chaco	3
P11	San Carlos	25.88	65.93	1633	High Monte	3
